# Supplementary material for: Isolation and Characterization of the Primary Marmoset (Callithrix jacchus) Retinal Pigment Epithelial Cells
Source: Cells. 2023 Jun 16;12(12):1644. doi: 10.3390/cells12121644 (PMC10296975; doi:10.3390/cells12121644)
Supplement: Supplementary file 1 [file cells-12-01644-s001.zip]

Archive with 1 entries (1 files):
- cells-2414796-supplementary.pdf
